# Supplementary material for: Effectiveness of self‐financing patient‐led support groups in the management of hypertension and diabetes in low‐ and middle‐income countries: Systematic review
Source: Trop Med Int Health. 2022 Dec 23;28(2):80–9. doi: 10.1111/tmi.13842 (PMC10107175; doi:10.1111/tmi.13842)
Supplement: Supplementary file 1 — Data S1: Supporting Information [file TMI-28-80-s001.zip]

Archive with 4 entries (4 files):
- 4. Online supplemental file 1_PRISMA_2020_checklist_7oct22.pdf
- 5. Online supplemental file 2_Search strategy.pdf
- 6. Online supplemental file 3_Data extraction form.pdf
- 7. Online supplemental file 4_Study quality and risk of bias.pdf
